# Supplementary material for: Association Between Heart Failure Etiology and All-Cause Mortality with Sex-Specific Considerations: Insights from the HEROES Registry
Source: J Clin Med. 2026 Jun 18;15(12):4759. doi: 10.3390/jcm15124759 (PMC13302107; doi:10.3390/jcm15124759)
Supplement: Supplementary file 1 [file jcm-15-04759-s001.zip]

Archive with 5 entries (5 files):
- jcm-4328455-supplementary tables.pdf
- Figure S1.png
- Figure S2.png
- Figure S3.png
- Figure S4.png
